# Supplementary material for: Controlling Microdroplet Inner Rotation by Parallel Carrier Flow of Sesame and Silicone Oils
Source: Micromachines (Basel). 2021 Dec 22;13(1):9. doi: 10.3390/mi13010009 (PMC8781333; doi:10.3390/mi13010009)
Supplement: Supplementary file 1 [file micromachines-13-00009-s001.zip]

Archive with 4 entries (3 files):
- supplementary/
- supplementary/S1.mp4
- supplementary/S2.mp4
- supplementary/S3.mp4
